# Supplementary material for: Integrin-αV-mediated activation of TGF-β regulates anti-tumour CD8 T cell immunity and response to PD-1 blockade
Source: Nat Commun. 2021 Sep 1;12:5209. doi: 10.1038/s41467-021-25322-y (PMC8410945; doi:10.1038/s41467-021-25322-y)
Supplement: Supplementary file 3 — Source Data [file 41467_2021_25322_MOESM3_ESM.xlsx]

## Sheet: Source data
‘Source Data’
Integrin-αV-mediated activation of TGF-β regulates anti-tumour CD8 T-cell immunity and response to PD-1 blockade
Ines Malenica et al.

## Sheet: Figure 1
Figure 1. Decreased tumour αV integrin expression correlates with improved anti-PD-(L)1-treated NSCLC patient survival.
b					c					d				e					f
	OS for stage I treatment-naïve NSCLC patients					PFS of PD-(L)1 blockade-treated patients with NSCLC tumours (cohort 1)					PD-(L)1 blockade-treated patients with NSCLC tumours					PD-(L)1 blockade-treated patients with NSCLC tumours					PD-(L)1 blockade-treated patients with NSCLC tumours					PD-(L)1 blockade-treated patients with NSCLC tumours
		Survival (0=live; 1=dead)					Survival (0=live, 1=dead)				LR	FP			Patient Nb	αV Low group	αV High group			Patient Nb	αV Low group	αV High group			Patient Nb	αV Low group	αV High group
Patient Nb (group aV high)	Time from inclusion (year)	αV High group	αV Low group		Patient Nb (group aV low)	Time from inclusion (months)	αV High grup	αV Low group		% patients with αV high tumours	9.09	30		CD8+ cell density	1	424.512	77.0825		CD8+CD103+ cell density	1	178.171	27.0289		CD8+CD103- cell density	1	246.341	50.0536
1	6.34833	1			1	5.49		0							2	316.419	93.62			2	271.003	17.9272			2	45.4166	75.6927
2	6.46333	0			2	7.56		0							3	956.941	24.4965			3	758.512	11.9983			3	198.429	12.4982
3	4.91667	0			3	8.61		0							4	175.565	327.678			4	110.814	125.288			4	64.7504	202.389
4	4.82667	1			4	9.13		0							5	440.014	435.924			5	299.449	84.3555			5	140.565	194.384
5	1.56083	1			5	2.73		0							6	154.896	59.0714			6	87.2229	14.9548			6	67.673	44.1166
6	3.41917	0			6	10.81		0							7	142.373	369.248			7	85.6648	184.624			7	56.7077	184.624
7	0.038333	1			7	12.32		0							8	184.789	49.3541			8	65.9625	27.6865			8	118.826	21.6677
8	2.595	0			8	0.82		1							9	377.135	52.3284			9	252.421	341.374			9	124.714	286.104
9	1.92167	0			9	12.94		0							10	7.84414	349.96			10	6.27531	229.728			10	1.56883	120.232
10	1.88333	0			10	13.9		0							11	15.9386	137.918			11	9.56315	54.4415			11	6.37543	83.4769
11	1.48667	0			11	15.21		0							12	56.3363	262.66			12	16.5695	137.414			12	39.7668	125.247
12	8.2675	0			12	15.57		0							13	75.8743	194.132			13	24.001	148.153			13	51.8732	45.9786
Patient Nb (group aV low)					13	12.68		0							14	51.1748	28.0794			14	15.0514	23.0048			14	36.1234	5.0746
1	3.6825		1		14	19.19		0							15	439.198	93.874			15	71.4706	50.0661			15	367.728	43.8079
2	1.755		1		15	20.3		0							16	14.268	132.216			16	0	60.0982			16	14.268	72.1179
3	7.36417		0		16	22.77		0							17	57.697				17	27.8363				17	29.8607
4	7.2325		0		17	27.4		0							18	265.581				18	79.3505				18	186.231
5	3.98583		1		18	34.79		0							19	45.9539				19	33.6996				19	12.2544
6	5.2975		1		19	69.38		0							20	167.234				20	147.56				20	19.6746
7	6.67667		0		20	69.91		0							21	167.366				21	87.4525				21	79.9135
8	5.43667		1		21	0.197109		1							22	239.63				22	149.174				22	90.4563
9	0.175		1		22	0.558476		1							23	47.9461				23	17.7032				23	30.2429
10	2.65583		0		23	0.558476		1							24	31.6199				24	12.648				24	18.972
11	6.2175		0		24	0.624179		1							25	56.5793				25	32.5331				25	24.0462
12	6.06667		0		25	0.689882		1							26	101.187				26	33.3019				26	67.8847
13	5.77917		0		26	0.722733		1							27	272.392				27	193.408				27	78.9835
14	5.73833		0		27	0.755585		1							28	132.394				28	91.3944				28	40.9994
15	3.315		1		28	0.886991		1							29	26.425				29	2.57805				29	23.847
16	5.245		1		29	0.919842		1							30	73.551				30	17.1283				30	56.4227
17	5.05083		0		30	0.952694		1							31	272.397				31	162.917				31	109.48
18	4.93583		0		31	1.05125		0							32	52.1927				32	17.3976				32	34.7951
19	4.62417		0		32	1.18265		1							33	152.857				33	67.3885				33	85.4683
20	4.59333		0		33	1.21551		1							34	64.8838				34	20.9625				34	43.9213
21	4.58833		0		34	1.41261		1							35	592.319				35	246.8				35	345.52
22	4.02667		0		35	1.41261		1							36	234.118				36	179.365				36	54.7534
23	3.78917		0		36	1.44547		1							37	1199.47				37	916.585				37	282.884
24	3.78583		0		37	1.51117		1							38	754.79				38	398.74				38	356.05
25	3.76667		0		38	1.51117		1							39	216.734				39	200.479				39	16.255
26	3.70917		0		39	1.54402		1							40	452.146				40	261.933				40	190.213
27	3.61333		0		40	1.60972		1							41	1801.84				41	784.932				41	1016.91
28	0.076667		0		41	1.64258		1							42	1212.13				42	466.205				42	745.929
29	1.24583		1		42	1.67543		1							43	247.744				43	195.588				43	52.1567
30	0.095833		1		43	1.70828		1							44	64.1525				44	45.3762				44	18.7764
31	3.47417		0		44	1.70828		1							45	248.435				45	119.728				45	128.708
32	3.46		0		45	1.74113		0							46	255.793				46	100.374				46	155.418
33	1.9325		0		46	1.74113		0							47	1399.1				47	956.652				47	442.451
34	3.4		0		47	1.77398		1							48	48.9924				48	25.5613				48	23.4312
35	3.38333		0		48	1.80683		1							49	29.6071				49	6.57935				49	23.0277
36	3.36417		0		49	1.93824		0							50	42.527				50	29.4418				50	13.0852
37	3.32917		0		50	1.93824		1							51	352.742				51	278.164				51	74.5772
38	3.30167		0		51	1.97109		1							52	2103.2				52	580.509				52	1522.69
39	3.1125		0		52	2.13535		1							53	1409.32				53	689.732				53	719.591
40	3.0775		0		53	2.2339		0							54	701.979				54	630.824				54	71.1546
41	3.03917		0		54	2.29961		1							55	327.875				55	148.053				55	179.822
42	2.94583		0		55	2.56242		1							56	325.025				56	235.081				56	89.944
43	2.92083		0		56	2.62812		1							57	92.2931				57	21.182				57	71.1111
44	2.54083		1		57	2.66097		0							58	13.296				58	0				58	13.296
45	2.79		0		58	2.69382		1							59	580.413				59	451.841				59	128.573
46	2.7325		0		59	2.72668		1							60	361.635				60	123.558				60	238.076
47	2.66917		0		60	2.75953		1
48	2.59833		0		61	2.75953		0
49	2.625		0		62	2.82523		1
50	2.52167		0		63	3.2523		1
51	2.49917		0		64	3.41656		1
52	2.48583		0		65	3.61367		1
53	2.38417		0		66	3.71222		0
54	2.1		0		67	4.43495		1
55	2.0775		0		68	4.96058		0
56	1.53583		1		69	4.99343		1
57	2.02		0		70	5.68331		0
58	2.00667		0		71	6.53745		0
59	1.94667		0		72	6.89882		0
60	0.1975		1		73	7.12878		1
61	1.91083		0		74	7.32589		0
62	1.85333		0		75	7.39159		0
63	1.76833		0		76	8.21288		1
64	1.76833		0		77	9.62549		0
65	1.73583		0		78	9.62549		1
66	1.7		0		79	10.4139		1
67	1.6975		0		80	10.5453		1
68	1.695		0		81	11.2681		1
69	1.6375		0		82	11.3666		0
70	1.62583		0		83	13.2063		0
71	1.60167		0		84	15.3417		1
72	0.438333		1		85	17.2799		1
73	1.43167		0		86	26.2155		1
74	1.18		0		87	26.4455		0
75	4.28167		0		88	30.6176		0
76	7.95833		0		89	31.7674		0
77	7.78583		0		Patient Nb (group aV high)
78	1.17417		0		1	8.11	1
79	1.85083		1		2	25.99	0
80	2.92083		1		3	0.295664	1
81	2.0425		1		4	0.459921	1
82	6.7375		0		5	0.722733	1
83	6.77		0		6	0.788436	1
84	3.46333		1		7	1.0184	0
85	0.560833		1		8	1.0184	1
86	0.339167		1		9	1.11695	1
87	5.67		1		10	1.31406	1
88	1.465		1		11	1.37976	1
89	1.97917		1		12	1.47832	1
90	3.6875		0		13	2.43101	1
91	1.615		1		14	3.08804	0
92	3.70417		1		15	5.02628	1
93	3.13417		0		16	9.92116	1
94	0.35		1		17	10.1183	0
95	2.71		0
96	1.5825		1
97	1.21		1
98	1.7575		0
99	1.75167		0
100	1.27		0
101	3.02		0

## Sheet: Figure 2
Figure 2. Human NSCLC tumour cells express αV integrin, which activates autocrine TGF-β.
a					b					d
		NSCLC tumors					NSCLC tumors
	Patient Nb	EpCAM+E-cadherin+	EpCAM-E-cadherin-			Patient Nb	EpCAM+E-cadherin+	EpCAM-E-cadherin-			IGR-B2	IGR-B2T	IGR-B2T-KO			IGR-B2	IGR-B2T	IGR-B2T-KO
% αV+ cells	1	15.9	0.019		% β6+ cells among αV+ cells	1	20	4.17		Total TGF-β (pg/ml)	0.588997	2.38476	2.673		Relative luciferase activity	1	4.97021	3.82128
	2	56.8	2.93			2	74.3	0			0.55	2.413	1.37568			1	4.61389	2.279
	3	10.9	0			3	22.1	48.3			0.532	1.52571	1.21959			1	4.51536	3.16723
	4	81.6	5.82			4	6.25	12			0.318124	1.68328	1.7694			1	4.15	3.27639
	5	38.5	4.39			5	69.5	0			0.721719	1.84542	1.75614			1	4.76	4.102
	6	27.6	1.21			6	70.7	5.44			0.527	1.95	2.2			1	4.8	3.95
	7	62.5	63.5			7	20.1	25.1
	8	49.2	31.7			8	35.8	28.9
	9	62.7	25.3			9	60.3	28.6
	10	1.85	0.6			10	16.8	0
	11	89.8	6.24			11	15.7	4.38
	12	85.1	86			12	33.4	23.7
	13	13.4	1.81			13	49.4	1.08
	14	42.4	7.81			14	22.2	7.27
	15	65.9	19.4
	16	32.4	37.8
	17	89.6	21.7
	18	86.7	46.3

## Sheet: Figure 3
Figure 3. CM of IGR-B2T cells promotes CD103 expression in activated human CD8+ T cells.
a								b														c
	HD PBMC								HD PBMC									HD PBMC					HD PBMC
	NS	a-CD3	a-CD3+IGR-B2T	a-CD3+IGR-B2T-KO	a-CD3+r-TGF-β 1 ng/ml	a-CD3+r-TGF-β 5 ng/ml			NS	NS + CM IGR-B2T	NS + CM IGR-B2T-KO	NS + rTGFβ	a-CD3	a-CD3 + CM IGR-B2T	a-CD3 + CM IGR-B2T-KO			anti-CD3+ CM IGR-B2T-KO	anti-CD3+ CM IGR-B2T-KO+ r-TGF-β	anti-CD3+r-TGF-β			non-stimulated	anti-CD3+ r-TGF-β	anti-CD3+ r-TGF-β + anti-TGF-β	a-CD3 + CM IGR-B2T	a-CD3 + CM IGR-B2T+ anti-TGF-β
% CD103 in CD3+CD8+	2.42	6.77	60	21	33.3	90.9		% CD103 in CD3+CD8+	1.97	3.33	1.95	3.4	6.41	17.6	10		% CD103 in CD3+CD8+	21	31	33.3		% CD103 in CD3+CD8+	8.02	70.3	19.5	46.6	2.4
	5.56	8.12	51.8	7.02	22.6	85.3			2.39	3.02	2.28	3.08	6.79	20.3	10.2			7.02	16.9	22.6			3.02	65.5	24.7	10.3	5.56
	4.19	6.78	69.6	22.2	30.8	76.8			2.2	3.25	2.38	3.84	7.85	15.5	10.5			22.2	42.2	30.8			8.21			21.8	4.34
									2.22	5.6	4.8	3.6	7.08	19.1	10.4								11.2			35.9	2.54
									2.07	5.29	5.15	3.2	7.12	21.1	9.78								4.28			15.1	5.37
HD= healthy donor									2.88	5.48	4.78	4.15	8.27	15.7	10.1											16.2	3.47
NS= non-stimulated																											2.72
CM= conditioned medium																											6.88
																											2.97

## Sheet: Figure 4
Figure 4. αVhigh tumours promote TIL exclusion and decreased T-cell proliferation and activation.
a
																							b				c								d				e
Tumore volume =mm3
	Days	B16F10E								B16F10E-KO										B16F10E	B16F10E-KO			B16F10E	B16F10E-KO			B16F10E	B16F10E-KO			B16F10E	B16F10E-KO			B16F10E	B16F10E-KO			B16F10E	B16F10E-KO			B16F10E	B16F10E-KO			B16F10E	B16F10E-KO
	2	0	2	3	0	0	3.5	3	2.5	0	3	3	2.5	3	2	3	3		Tumour weight (g)	0.712	0.715		Active/total TGF-β ratio	36.9585	1.91763		CD3+ TIL number /g tumour	2.87417e+06	1.76992e+06		CD3+CD8+ TIL number /g tumour	1290648	521053		% CD44+CD62Lneg in CD3+CD8+ TIL	47.3	85.4		% KLRG1 in CD3+CD8+ TIL	11.4	10.6		% CD69 in CD3+CD8+ TIL	9.35	7.92		% CD103 in CD3+CD8+ TIL	9.02	9.25
	4	0	2	4.5	0	0	5.25	4.5	3.125	0	4.5	4.5	3.125	4.5	2	4.5	4.5			0.234	0.47			15.4461	8.84766			3.73626e+06	4.07113e+06			1019780	1396074			62.6	76.9			9.76	22.5			9.8	7.47			12.8	9.45
	7	84.7	28.125	32	27	29.4	48	55.125	22.5	45	77	41.25	163.8	70.875	30.625	50.16	57.75			0.291	0.285			7.69587	1.03301			3.45069e+06	3.20729e+06			1474654	1341230			75.5	84.5			21	22			8.92	13.9			7.44	5.91
	9	134.64	52.8	96.32	76.544	65.424	50.4	96.14	46.2	85.536	84.5625	97.02	276	146.64	43.89	102.9	114.368			0.569	0.47			0.9	1.54611			1.1379e+06	3.17687e+06			430857	1251701			70.7	80.5			10.6	19.5			9.72	8.36			11.4	5.09
	11	130.592	95.256	117.45	301.84	157.625	63.812	342.55	42.56	109.25	157.584	105.3	546.96	182.39	55.125	188.76	212.52			0.511	0.522			4.5061	0.4			2.5063e+06	2.72109e+06			721956	1190023			77.6	84.7			10.2	20.3			9.36	17			15	5.1
	14	581.994	153.09	386.4	348.39	441.56	64.9515	750.465	78.204	197.736	559.35	299.25	489.6	1010.57	85.05	403.788	608.143			0.532	0.426			9.20281	0.6			2.2373e+06	5.71714e+06			662695	2286857			68.8	88.9			8.87	15.8			4.33	9.54			10.2	5.07
																				0.697	0.746			20.3067	4.79905			1.49777e+06	3.87405e+06			577530	1402672			56.8	83.7			12.1	20.6			6.49	8.04			11.6	5.99
																				0.693	0.472			7.76722	0.305383			2.1304e+06	4700000			746914	1559594			74.6	94.1			13.6	13.6			5.2	8.67			4.87	6.15
																																								10.6	9.12			4.17	9.12			6	2.86
																																								6.71	7.57			4.61	7.12			5.74	6.13
																																								7.17	29.5			10.1	7.72			10.9	4.41
																																								7.99	13.8			5.26	9.23			5.59	2.76
																																								5.06	8.13			3.43	9.6			6.37	2.35
																																								15.9	11.5							9.19	3.82
																																								12.8	18.9							18	4.49
																																								22.7	15.7							17.3	4.43
																																								16	16.4							13.7	6.79
																																								13.2	23.3

## Sheet: Figure 5
Figure 5. Anti-PD-1 improves tumour growth control of B16F10E-KO.
a																												b						c
Tumor volume =mm3																													B16F10E+ iso	B16F10E+ anti-PD-1	B16F10E-KO+ iso	B16F10E-KO+ anti-PD-1		Tumor volume =mm3
Days	B16F10E+ isotype					B16F10E-KO+isotype					B16F10E+anti-PD-1					B16F10E-KO+ anti-PD-1							B16F10E+ iso	B16F10E+ anti-PD-1	B16F10E-KO+ iso	B16F10E-KO+ anti-PD-1		CD3+CD8+ TIL number /g tumour	228571	939967	191836	1020619		Days	B16F10E-KO+isotype						B16F10E-KO+anti-PD-1						B16F10E-KO+anti-CD8
4	0	0	6.5	11.25	6.125	5.1	9.2	4.5	0	0	0	0	8.75	0	0	0	7.875	8.55	0	10.5		Tumor weight (g)	0.756	0.355	0.379	0.182			230375	137410	547087	147273		3	3.6	0	5.3	11.6	0	0	2.5	2.7	2.8	5.1	5.8	3.7	7.3	5.1	2
7	61.335	37.642	54	74.88	42.63	11.75	15	24	16.8	0	20	64.8	34.56	44.625	0	40.95	21.42	24.1875	35.25	15			0.647	0.992	0.804	0.258			171963	193726	1204959	264865		5	0	4.2	9.5	14.5	4.9	4.5	11.2	2.9	8.6	8.1	11.2	3.5	23.2	20.7	13.7
9	174.616	157.294	116.688	253.89	56.8425	36.4	124.08	96.432	123.28	240.3	44.485	97.125	144.69	235.704	42.51	57.6	26.25	55.809	88.32	27.17			0.784	0.848	0.603	0.388			206503	215569	2190161	1610774		7	0	0	21.3	32.8	10.8	11.6	25	3	6.9	16.5	9.1	5.6	28.4	20.6	35.8
11	514.125	572.67	470.4	537.6	146.3	193.596	331.108	517.374	275.848	406.504	126.331	541.223	432.653	346.437	99.008	233.7	57.33	71.76	243.675	24.321			0.963	0.484	1.002	0.066			263862	617512	1085808	551136		10	36.5	24.9	78.5	71.9	32.8	54	40	5.9	50.1	34.9	44.3	6.1	90	39.6	114.2
14	1030.31	898.366	822.56	943.02	491.625	473.616	900.9	960.75	656.18	1412.88	385.56	732.06	1051.1	1005.37	650.034	797.94	144.76	261.873	335.265	55.44			0.815	0.559	0.434	0.222			273118	264915	426980	414286		12	89.7	97.2	112.9	158.8	154.6	98.7	51.4	7.7	120	48.7	118.9	19.2	166.8	129	377.5
																							0.523	0.479	0.236	0.297			542563	844203	732762	295652		14	198	93.3	129.2	256.5	312.5	286.7	141	22.9	287.1	60.2	260.2	27.6	167.8	251.4	687.3
																													70721.6	159127	194363	752045
																													32954.4	228435	152632	1061705
																													18366.4	172832	675986	1081818
																													28278.6	172451	403833	401661
																													97872.3	1.65558e+06	1207063	1357447
																													144715	2.53097e+06	267618	1.18346e+06
																													486905	825418	318557	1.3455e+06
																													800000	1.49936e+07	672000	3.77464e+06
																													395154	1.94975e+06	486400	2.3772e+06
																													470649		398298	7.40855e+06
																															426824	9200000
																															373333
[truncated: 43 more columns]

## Sheet: Figure 6
Figure 6. Effect of anti-CD103 and TGF-β neutralizing mAb on tumour growth and PD-1 blockade therapy in B16F10E-KO tumours.
a																										b									c
Tumor volume =mm3																												% specific lysis
Days	B16F10E-KO+ anti-PD-1 + isotype												B16F10E-KO+ anti-PD-1 + anti-CD103															B16F10E-KO+ anti-PD-1 + isotype			B16F10E-KO+ anti-PD-1 + anti-CD103				Days	B16F10E-KO+ isotype						B16F10E-KO+ anti-CD103						B16F10E-KO+ anti-TGF-β
5	3	2	4.5	2	1	0.5	4.5	12	15	2	2	1	2	4.5	0.5	3	3	2	32.5	6	16	8.75	45	4.5		Ratio E:T	50:1	9.1	14.5	16	5.38	7.17	2.91		4	2	3	3	3	6	6	2	3	3	3	2	3	4	0.5
7	57.8	22.5	70	16	15	4.5	3	40.5	4	7.5	3	18	45	16	37.5	20	78.8	45	47.25	13.125	33.75	22	101.25	30			10:1	2.1	5.3	7.8	2.58	7.84	3.14		7	30	26.25	20	30	45	28	9	9	14	22.5	9	33.75	15	3
9	81	21	84	25	18	12	4.5	72	24	38.5	9	17.5	91	33	131.3	45	163.6	54	108	16	78.75	24	270	37.5			1:1	1.3	2.7	4.8	5.38	1.23	3.81		9	27	72	27	73.5	84	30	94.5	52.5	36	87.75	30	47.25	96	21
11	216	55	81	70	39.4	94.5	36	209	48.75	75	31.5	84	178.5	24	187.5	112.5	382.4	180	280	24	336	80	594	112.5											11	72.1875	131.25	47.25	90	96	112.5	165	48.75	48	187	84	105	235.125	18
13	267.8	136.5	87.8	148.8	39.4	163.6	70	209	148.75	229.5	99	33.75	216.8	38.5	420.8	122.5	490.9	234.8	487.5	32	409.5	121.5	769.5	81.25											14	70	135	56	130	185.625	148.75	337.5	131.625	131.25	337.5	127.5	229.5	228	30
																																			16	175	238	135	336	540	202.5	840	327.75	299.25	655.5	208.25	418	462	185.625
[truncated: 38 more columns]

## Sheet: Supplementary Figure 1
Supplementary figure 1. Expression of αV integrin in NSCLC tumours and correlation with patient survival and CD8 T-cell infiltration.
b					c					d
	PFS of PD-(L)1 blockade-treated patients with NSCLC tumours (cohort 2)					PFS of PD-(L)1 blockade-treated patients with NSCLC tumours (cohorts 1 and 2)					PD-(L)1 blockade-treated patients with NSCLC tumours					PD-(L)1 blockade-treated patients with NSCLC tumours					PD-(L)1 blockade-treated patients with NSCLC tumours
	Survival (0=live, 1=dead)					Survival (0=live, 1=dead)					Patient Nb	αV Low group	αV High group			Patient Nb	αV Low group	αV High group			Patient Nb	αV Low group	αV High group
Patient Nb (group aV low)	Time from inclusion (months)	αV High group	αV Low group		Patient Nb (group aV low)	Time from inclusion (months)	αV High group	αV Low group		CD8+ cell density	1	232.82	106.93		CD8+CD103+ cell density	1	178.171	27.0289		CD8+CD103- cell density	1	246.341	50.0536
1	0.77		1		1	5.49		0			2	217.94	416.775			2	271.003	17.9272			2	45.4166	75.6927
2	1.83		1		2	7.56		0			3	167.88	77.0825			3	758.512	11.9983			3	140.565	12.4982
3	5.47		1		3	8.61		0			4	112	93.62			4	110.814	125.288			4	1.56883	202.389
4	0.7		1		4	9.13		0			5	162.19	24.4965			5	299.449	84.3555			5	6.37543	194.384
5	1.73		0		5	2.73		0			6	25.39	327.678			6	87.2229	14.9548			6	51.8732	44.1166
6	0.53		1		6	10.81		0			7	57.9186	435.924			7	85.6648	184.624			7	29.8607	184.624
7	20.2		0		7	12.32		0			8	105.736	59.0714			8	65.9625	27.6865			8	186.231	21.6677
8	4.97		1		8	0.82		1			9	186.344	369.248			9	252.421	341.374			9	79.9135	286.104
9	0.8		1		9	12.94		0			10	868.591	49.3541			10	6.27531	229.728			10	40.9994	120.232
10	1.1		1		10	13.9		0			11	1272.57	627.478			11	9.56315	54.4415			11	23.847	83.4769
11	1.93		1		11	15.21		0			12	95.5557	349.96			12	16.5695	137.414			12	56.4227	125.247
12	20.2		0		12	15.57		0			13	318.74	137.918			13	24.001	148.153			13	34.7951	45.9786
13	0.67		1		13	12.68		0			14	454.365	262.66			14	15.0514	23.0048			14	43.9213	5.0746
14	4		0		14	19.19		0			15	330.793	194.132			15	71.4706	50.0661			15	54.7534	43.8079
15	1.27		1		15	20.3		0			16	1800.25	28.0794			16	0	60.0982			16	1016.91	72.1179
16	5.37		0		16	22.77		0			17	401.055	93.874			17	27.8363	36.8			17	745.929	70.13
17	5		0		17	27.4		0			18	729.282	132.216			18	79.3505	203.611			18	18.7764	213.164
18	1.77		1		18	34.79		0			19	846.253				19	33.6996				19	128.708
19	7.9		1		19	69.38		0			20	946.266				20	147.56				20	23.4312
20	14		0		20	69.91		0			21	160.087				21	87.4525				21	23.0277
21	3.8		1		21	0.197109		1			22	221.016				22	149.174				22	74.5772
22	14.13		0		22	0.558476		1			23	182.862				23	17.7032				23	1522.69
23	16.4		1		23	0.558476		1			24	126.521				24	12.648				24	71.1111
24	16.93		0		24	0.624179		1			25	412.829				25	32.5331				25	198.429
25	1.97		0		25	0.689882		1			26	1073.91				26	33.3019				26	118.826
26	14.6		0		26	0.722733		1			27	1945.61				27	193.408				27	36.1234
27	0.63		1		27	0.755585		1			28	1087.86				28	91.3944				28	14.268
28	0.7		1		28	0.886991		1			29	12.3215				29	2.57805				29	12.2544
29	0.8		1		29	0.919842		1			30	414.289				30	17.1283				30	19.6746
30	0.47		1		30	0.952694		1			31	424.512				31	162.917				31	30.2429
31	0.9		0		31	1.05125		0			32	316.419				32	17.3976				32	18.972
32	6.57		0		32	1.18265		1			33	956.941				33	67.3885				33	24.0462
33	15.9		0		33	1.21551		1			34	175.565				34	20.9625				34	345.52
34	3.5		0		34	1.41261		1			35	440.014				35	246.8				35	356.05
35	0.23		1		35	1.41261		1			36	154.896				36	179.365				36	16.255
36	9.23		1		36	1.44547		1			37	142.373				37	916.585				37	190.213
37	18.67		0		37	1.51117		1			38	184.789				38	398.74				38	13.0852
38	1.83		1		38	1.51117		1			39	377.135				39	200.479				39	719.591
39	14.47		0		39	1.54402		1			40	7.84414				40	261.933				40	179.822
40	1.9		1		40	1.60972		1			41	15.9386				41	784.932				41	89.944
41	0.93		1		41	1.64258		1			42	56.3363				42	466.205				42	128.573
42	16.73		1		42	1.67543		1			43	75.8743				43	195.588				43	64.7504
Patient Nb (group aV high)					43	1.70828		1			44	51.1748				44	45.3762				44	67.673
1	1.27	1			44	1.70828		1			45	439.198				45	119.728				45	56.7077
2	0.1	1			45	1.74113		0			46	14.268				46	100.374				46	124.714
3	0.23	1			46	1.74113		0			47	57.697				47	956.652				47	39.7668
4	3.7	1			47	1.77398		1			48	265.581				48	25.5613				48	367.728
5	14.07	0			48	1.80683		1			49	45.9539				49	6.57935				49	90.4563
6	1.07	1			49	1.93824		0			50	167.234				50	29.4418				50	67.8847
7	13.17	0			50	1.93824		1			51	167.366				51	278.164				51	78.9835
8	1.57	1			51	1.97109		1			52	239.63				52	580.509				52	109.48
9	0.77	1			52	2.13535		1			53	47.9461				53	689.732				53	85.4683
					53	2.2339		0			54	31.6199				54	630.824				54	282.884
					54	2.29961		1			55	56.5793				55	148.053				55	52.1567
					55	2.56242		1			56	101.187				56	235.081				56	155.418
					56	2.62812		1			57	272.392				57	21.182				57	442.451
					57	2.66097		0			58	132.394				58	0				58	71.1546
					58	2.69382		1			59	26.425				59	451.841				59	13.296
					59	2.72668		1			60	73.551				60	123.558				60	238.076
					60	2.75953		1			61	272.397				61	32.81				61	200.01
					61	2.75953		0			62	52.1927				62	113.45				62	104.49
					62	2.82523		1			63	152.857				63	0				63	167.88
					63	3.2523		1			64	64.8838				64	30.71				64	81.29
					64	3.41656		1			65	592.319				65	59.26				65	102.93
					65	3.61367		1			66	234.118				66	13.3				66	12.09
					66	3.71222		0			67	1199.47				67	25.0782				67	32.8404
					67	4.43495		1			68	754.79				68	23.9403				68	81.796
					68	4.96058		0			69	216.734				69	22.7248				69	163.619
					69	4.99343		1			70	452.146				70	514.378				70	354.213
					70	5.68331		0			71	1801.84				71	480.66				71	791.9
					71	6.53745		0			72	1212.13				72	21.8413				72	73.7144
					72	6.89882		0			73	247.744				73	44.6236				73	274.116
					73	7.12878		1			74	64.1525				74	49.6492				74	404.716
					74	7.32589		0			75	248.435				75	108.672				75	222.121
					75	7.39159		0			76	255.793				76	418.964				76	1381.29
					76	8.21288		1			77	1399.1				77	140.369				77	260.686
					77	9.62549		0			78	48.9924				78	173.102				78	556.18
					78	9.62549		1			79	29.6071				79	141.231				79	705.023
					79	10.4139		1			80	42.527				80	87.8524				80	858.413
					80	10.5453		1			81	352.742				81	6.04101				81	154.046
					81	11.2681		1			82	2103.2				82	44.3536				82	176.662
					82	11.3666		0			83	1409.32				83	40.0383				83	142.823
					83	13.2063		0			84	701.979				84	123.304				84	3.21663
					84	15.3417		1			85	327.875				85	73.9331				85	338.896
					85	17.2799		1			86	325.025				86	427.055				86	646.854
					86	26.2155		1			87	92.2931				87	432.357				87	1513.25
					87	26.4455		0			88	13.296				88	26.5332				88	1061.33
					88	30.6176		0			89	580.413				89	6.16077				89	6.16077
					89	31.7674		0			90	361.635				90	280.204				90	134.085
					90	0.77		1
					91	1.83		1
					92	5.47		1
					93	0.7		1
					94	1.73		0
					95	0.53		1
					96	20.2		0
					97	4.97		1
					98	0.8		1
					99	1.1		1
					100	1.93		1
					101	20.2		0
					102	0.67		1
					103	4		0
					104	1.27		1
					105	5.37		0
					106	5		0
					107	1.77		1
					108	7.9		1
					109	14		0
					110	3.8		1
					111	14.13		0
					112	16.4		1
					113	16.93		0
					114	1.97		0
					115	14.6		0
					116	0.63		1
					117	0.7		1
					118	0.8		1
					119	0.47		1
					120	0.9		0
					121	6.57		0
					122	15.9		0
					123	3.5		0
					124	0.23		1
					125	9.23		1
					126	18.67		0
					127	1.83		1
					128	14.47		0
					129	1.9		1
					130	0.93		1
					131	16.73		1
					Patient Nb (group aV high)
					1	8.11	1
					2	25.99	0
					3	0.295664	1
					4	0.459921	1
					5	0.722733	1
					6	0.788436	1
					7	1.0184	0
					8	1.0184	1
					9	1.11695	1
					10	1.31406	1
					11	1.37976	1
					12	1.47832	1
					13	2.43101	1
					14	3.08804	0
					15	5.02628	1
					16	9.92116	1
					17	10.1183	0
					18	1.27	1
					19	0.1	1
					20	0.23	1
					21	3.7	1
					22	14.07	0
					23	1.07	1
					24	13.17	0
					25	1.57	1
					26	0.77	1

## Sheet: Supplementary Figure 2
Supplementary figure 2. Expression of integrin subunits in NSCLC tumours and T cells, and susceptibility of αV-KO tumour cells to autologous CTL.
a												b												c								d
	NSCLC tumours				NSCLC tumours				NSCLC tumours				NSCLC tumours				NSCLC tumours				NSCLC tumours				NSCLC tumours				HD PBMC
	Patient Nb	ITGAV			Patient Nb	ITGB6			Patient Nb	ITGB8			Patient Nb	ITGB1			Patient Nb	ITGB3			Patient Nb	ITGB5			CD8+	CD4+			CD8+	CD4+				% specific lysis
Log Fc	1	0.088949		Log Fc	1	-0.56386		Log Fc	1	0.067073		Log Fc	1	-0.464505		Log Fc	1	3.44546		Log Fc	1	-0.074219		% αV+ T cells	0	0		% αV+ T cells	0.14	0.36				IGR-B2	IGR-B2T	IGR-B2T-KO
	2	7.21554			2	8.7589			2	-0.46751			2	-0.481129			2	-0.595413			2	-0.539663			0	0			1.99	0.85		Ratio E:T	50:1	55.29	54.72	55.52
	3	-0.21007			3	0.756918			3	0.082465			3	-0.449209			3	1.3803			3	-0.501852			0	0			0.14	0.26			10:1	47.37	44.02	50.72
	4	-0.06682			4	-0.28663			4	7.31643			4	-0.40039			4	-0.877359			4	-0.390576			2.13	0			0.13	0.68			3:1	46.61	41.66	45.81
	5	0.214372			5	-0.39629			5	0.712933			5	-0.0731884			5	-0.304614			5	-0.413514			0	0							1:1	44.48	31.23	43.64
	6	-0.17289			6	-0.97676			6	3.44773			6	-0.123391			6	0.117068			6	-0.840624			0	0
	7	1.47049			7	-0.2651			7	0.590752			7	0.949695			7	0.648641			7	0.234717			0	0
	9	-0.531			9	-0.30814			9	-0.78744			9	-0.712989			9	0.730983			9	-0.492581
	10	1.92092			10	-0.31553			10	1.32917			10	0.081704			10	2.53677			10	-0.223847
	11	-0.1153			11	-0.61303			11	3.77216			11	-0.68465			11	-0.309602			11	-0.848041
	12	-0.14336			12	-0.1201			12	-0.03445			12	-0.558317			12	-0.617011			12	-0.691357
	13	0.646783			13	-0.37071			13	0.24131			13	-0.142621			13	0.076149			13	0.088607
	14	-0.07241			14	0.749859			14	-0.7159			14	-0.277367			14	-0.0670258			14	-0.152525
	15	3.21015			15	1.32234			15	20.878			15	0.880243			15	1.21346			15	0.397842
	16	-0.10916			16	-0.22393			16	0.764472			16	-0.66322			16	-0.642881			16	-0.332964

## Sheet: Supplementary Figure 4
Supplementary figure 4. Characterisation of murine B16F10E cells and induction of CD103 on CD8+ T cells.
a						c								e				f						h
																			HD PBMC						HD PBMC
		Splenocytes	B16F10E				B16F10E	B16F10E-KO			B16F10E	B16F10E-KO			B16F10E	B16F10E-KO			anti-CD3	anti-CD3 + CM B16F10E	anti-CD3 + CM B16F10E-KO	anti-CD3 + rTGFβ			non-stimulated	non-stimulated + rTGFβ	anti-CD3 + rTGFβ	anti-CD3 + CM B16F10E	anti-CD3 + CM B16F10E + GM6001
Relative mRNA expression	itgb1	1	2.48165			Total TGF-β (pg/ml)	0.587	0.614		Relative luciferase activity	1.73026	0.705225		PLA signal/ cell number	0.63964	0.283333		% CD103 in CD3+CD8+	4.07	25.2	9.96	44.5		% CD103 in CD3+CD8+	3.34	2.54	79.6	38.3	28.4
	itgb3	1	0.253618				0.732	0.711			1.00761	0.70887			0.483395	0.042654			3.96	26.7	10.9	51.3			7.15	12.3	83.2	40.5	31.4
	itgb5	1	7.88935				0.657	0.583			1.03459	0.73309			0.444637	0.133333			5.17	27.9	10	63.3			3.21	2.37	73.1	35.3	32.7
	itgb6	1	0.0204028				0.412	NS			0.887161	0.79117							7.2	24.6	5.98	59.7						40.1	32.6
	itgb8	1	14.5229				0.494	0.259			1.11673	0.793034							3.16	33.8	7.27	57.3						43	35.4
							0.481	0.409			1.73649	0.793115							3.99	28.7	10.1	53.1						37.3	29.9
							0.479	0.448			1.75618	0.546294							4.61	28.5	11.1	47.3						41.1	34
							0.519	0.672			1.03994	0.639044							5.67	28.4	11.8	50.4						39.3	38.4
							0.432	0.618			1.17594	1.01847							4.23	24.2	7.08	48.4
																			4.62	31.3	17.8	42.3
																			3.46	38.9	10.9	51.7
																			2.68	43.6	16.2	63.9
																			5.62	40.5	19.8	49.9
																			4.13	46.7	15.6	49.7
																			4.2	43.5	7.41	52.1
																			2.7	41.7	7.69	48.8
																			3.13	46.2	5.51	49.7
																			1.23	43.5	24.5	53.8

[truncated: 3 more sheets: Supplementary Figure 5, Supplementary Figure 6, Supplementary Figure 7]
